# Supplementary material for: The Versatile Role of miR-21 in Renal Homeostasis and Diseases
Source: Cells. 2022 Nov 7;11(21):3525. doi: 10.3390/cells11213525 (PMC9657972; doi:10.3390/cells11213525)
Supplement: Supplementary file 1 [file cells-11-03525-s001.zip]

Archive with 1 entries (1 files):
- cells-2000236-supplementary.pdf
